# Supplementary material for: Serum microRNA miR-501-3p as a potential biomarker related to the progression of Alzheimer’s disease
Source: Acta Neuropathol Commun. 2017 Jan 31;5:10. doi: 10.1186/s40478-017-0414-z (PMC5282710; doi:10.1186/s40478-017-0414-z)
Supplement: Additional file 2: Table S1. — Top 20 deregulated serum miRNAs that were identified by NGS in the ROW discovery set after adjusting for age, sex, APOE genotype, and hemolysis ratio. Table S2. Significantly deregulated miRNAs that were identified by NGS in the temporal cortex of the ROW discovery set. Table S3. Significantly deregulated miRNAs that were identified by NGS in the temporal cortex of the ROW discovery set after adjusting for age, sex, APOE genotype, and RIN. Table S4. Significantly differentially expressed genes that were identified by NGS in hsa-miR-501-3p overexpression in cultured cells. Table S5. Gene Ontology enrichment analysis on the significantly downregulated genes in hsa-miR-501-3p overexpression in cultured cells. Table S6. Gene Ontology enrichment analysis on the significantly upregulated genes in hsa-miR-501-3p overexpression in cultured cells. (XLS 172 kb) [file 40478_2017_414_MOESM2_ESM.xls]

## Sheet: TS1
Table S1. Top 20 deregulated serum miRNAs that were identified by NGS in the ROW discovery set after adjusting for age, sex, APOE genotype, and hemolysis ratio.
Region	miRNA	Mean	log2 fold change	Nominal P	Adjusted P	Rank
Serum	hsa-miR-501-3p	2241.1	-2.06941	2.65001e-05	0.00402802	1
Serum	hsa-let-7f-5p	9184.87	1.06076	0.00372336	0.18865	2
Serum	hsa-miR-32-5p	61.3525	2.27834	0.00369479	0.18865	2
Serum	hsa-miR-151a-3p	1381	-1.20898	0.00810501	0.307991	4
Serum	hsa-miR-146a-5p	2092.44	-1.54407	0.0117654	0.35767	5
Serum	hsa-miR-148a-3p	2550.49	-1.26311	0.0184235	0.466729	6
Serum	hsa-miR-26b-5p	257.431	0.832885	0.0245179	0.532389	7
Serum	hsa-let-7a-5p	10113.8	0.634511	0.0668192	0.547858	8
Serum	hsa-let-7c-5p	3344.68	0.619527	0.0720866	0.547858	8
Serum	hsa-miR-100-5p	1624.25	-1.14867	0.0361261	0.547858	8
Serum	hsa-miR-140-3p	567.058	0.514205	0.0641022	0.547858	8
Serum	hsa-miR-183-5p	55.8884	-1.49594	0.0644829	0.547858	8
Serum	hsa-miR-186-5p	708.485	-0.540958	0.0717733	0.547858	8
Serum	hsa-miR-342-3p	215.377	-1.46396	0.0467923	0.547858	8
Serum	hsa-miR-4485	60.8499	-1.98551	0.0632162	0.547858	8
Serum	hsa-miR-486-3p	464.29	-1.01714	0.0342397	0.547858	8
Serum	hsa-miR-500a-3p	255.915	-0.870491	0.0695672	0.547858	8
Serum	hsa-miR-502-3p	255.08	-0.868645	0.0705452	0.547858	8
Serum	hsa-miR-874-3p	60.8921	-1.4916	0.0539759	0.547858	8
Serum	hsa-miR-98-5p	86.5016	-1.16799	0.043233	0.547858	8
Abbreviations: Adjusted P p-value adjusted by the Benjamini-Hochberg procedure for multiple testing correction, log2 fold change the difference between patients with Alzheimer's disease (AD) and controls. A positive value represents higher expression level in AD. A negative value represents lower expression level in AD, Mean mean of normalized read counts across all samples, miRNA mature miRNA si…

## Sheet: TS2
Table S2. Significantly deregulated miRNAs that were identified by NGS in the temporal cortex of the ROW discovery set.
Region	miRNA	Mean	log2 fold change	Nominal P	Adjusted P	Rank
TC	hsa-miR-30d-5p	254212	-0.479886	1.46882e-12	6.93284e-10	1
TC	hsa-miR-99b-5p	421306	1.7596	9.79973e-12	2.31274e-09	2
TC	hsa-miR-501-3p	1811.37	1.98475	1.86038e-10	2.927e-08	3
TC	hsa-miR-1249	6631.81	1.22469	3.8787e-10	3.91232e-08	4
TC	hsa-miR-204-3p	106.407	1.24072	4.14441e-10	3.91232e-08	4
TC	hsa-miR-378a-3p	6537.21	-0.621444	6.28587e-10	4.94488e-08	6
TC	hsa-miR-146b-3p	2069.22	-0.656265	1.02279e-09	6.89653e-08	7
TC	hsa-miR-28-3p	13919.7	-0.773205	1.87392e-09	1.10562e-07	8
TC	hsa-miR-4510	377.691	1.43559	8.74904e-09	4.58839e-07	9
TC	hsa-miR-409-5p	489.876	1.98839	1.40186e-08	6.61678e-07	10
TC	hsa-miR-1247-5p	1123.9	1.07906	2.1695e-08	9.30915e-07	11
TC	hsa-miR-100-5p	94900.1	1.32898	8.33096e-08	3.27684e-06	12
TC	hsa-miR-107	65919.4	-0.61337	1.08284e-07	3.93153e-06	13
TC	hsa-miR-103a-3p	134461	-0.616363	1.18186e-07	3.98454e-06	14
TC	hsa-miR-1271-5p	794.874	1.72524	1.40349e-07	4.36767e-06	15
TC	hsa-miR-769-5p	66564	-0.585047	1.48057e-07	4.36767e-06	15
TC	hsa-miR-342-3p	18435.3	0.66218	2.06849e-07	5.74309e-06	17
TC	hsa-miR-6747-3p	68.1632	0.747948	2.96422e-07	7.77285e-06	18
TC	hsa-miR-140-3p	37114.9	-0.449929	3.79318e-07	9.42307e-06	19
TC	hsa-miR-132-3p	14406.3	-0.9706	4.15492e-07	9.8056e-06	20
TC	hsa-miR-1180-3p	8752.68	0.849021	5.66933e-07	1.27425e-05	21
TC	hsa-miR-409-3p	21741.5	-0.477182	1.11334e-06	2.38863e-05	22
TC	hsa-miR-766-3p	1381.13	0.892239	1.35123e-06	2.77296e-05	23
TC	hsa-miR-484	6340.6	0.5833	2.32365e-06	4.56985e-05	24
TC	hsa-miR-195-3p	253.821	-0.436546	2.57627e-06	4.864e-05	25
TC	hsa-miR-541-3p	94.4769	-0.68817	2.6842e-06	4.87285e-05	26
TC	hsa-miR-125a-5p	250813	0.663565	3.79171e-06	6.62848e-05	27
TC	hsa-miR-296-5p	148.847	0.845115	4.73275e-06	7.70296e-05	28
TC	hsa-miR-5100	243.779	1.42306	4.63512e-06	7.70296e-05	28
TC	hsa-miR-127-5p	340.986	-0.438599	5.17782e-06	8.14644e-05	30
TC	hsa-miR-1343-3p	407.493	1.1334	9.60917e-06	0.000146307	31
TC	hsa-miR-129-5p	33104.6	-0.606712	1.07779e-05	0.000158975	32
TC	hsa-miR-504-3p	54.0158	1.17665	1.20152e-05	0.000171854	33
TC	hsa-miR-3940-3p	51.7152	0.938935	1.45167e-05	0.000201526	34
TC	hsa-miR-2681-5p	88.3299	-0.549849	1.71918e-05	0.000231843	35
TC	hsa-miR-6803-3p	100.587	0.822779	1.84195e-05	0.000241501	36
TC	hsa-miR-125b-5p	554760	0.683186	2.03334e-05	0.000252563	37
TC	hsa-miR-370-5p	104.782	-0.536417	2.00076e-05	0.000252563	37
TC	hsa-miR-3620-3p	171.377	0.832472	2.18141e-05	0.000264007	39
TC	hsa-miR-7977	134.679	0.606211	2.66639e-05	0.000314634	40
TC	hsa-miR-30c-2-3p	625.301	-0.398587	3.49248e-05	0.000402062	41
TC	hsa-miR-222-3p	72458.4	-0.513634	4.06533e-05	0.000446241	42
TC	hsa-miR-6087	1244.78	-1.34626	4.06321e-05	0.000446241	42
TC	hsa-miR-331-3p	8532.19	0.821672	4.58673e-05	0.000492031	44
TC	hsa-miR-370-3p	1940.35	0.756124	5.39887e-05	0.000566281	45
TC	hsa-miR-30a-5p	48823.6	-0.478871	6.97681e-05	0.000715882	46
TC	hsa-miR-433-5p	91.0946	-0.628045	7.5035e-05	0.000753543	47
TC	hsa-miR-6511b-3p	2096.58	0.810765	9.15776e-05	0.000900513	48
TC	hsa-miR-2682-5p	213.602	-0.58319	0.000100582	0.000968867	49
TC	hsa-miR-378g	58.664	-0.461763	0.000112616	0.00104225	50
TC	hsa-miR-760	1975.75	0.533952	0.000111684	0.00104225	50
TC	hsa-miR-550a-3p	323.156	0.415489	0.000119691	0.00108642	52
TC	hsa-miR-212-3p	783.681	-0.723657	0.000129535	0.0010918	53
TC	hsa-miR-532-3p	385.243	0.686315	0.000124631	0.0010918	53
TC	hsa-miR-550a-5p	93.849	0.482751	0.000127572	0.0010918	53
TC	hsa-miR-877-5p	1267.94	0.91546	0.000125456	0.0010918	53
TC	hsa-miR-124-5p	1582.42	-0.439369	0.000136781	0.00113264	57
TC	hsa-miR-483-3p	169.961	1.20628	0.000140754	0.00114544	58
TC	hsa-miR-330-3p	7534.65	0.395614	0.000153532	0.00119735	59
TC	hsa-miR-381-3p	5137.6	-0.466745	0.000154742	0.00119735	59
TC	hsa-miR-6511a-3p	9690	0.833374	0.000151891	0.00119735	59
TC	hsa-miR-181a-3p	9615.77	-0.688002	0.000169689	0.00129182	62
TC	hsa-miR-582-3p	251.584	-0.753087	0.000172434	0.00129188	63
TC	hsa-miR-181c-3p	6679.43	-0.390429	0.000177901	0.00131202	64
TC	hsa-miR-1306-5p	382.59	0.7037	0.000187026	0.00135809	65
TC	hsa-miR-132-5p	635.059	-0.825525	0.000209483	0.00149812	66
TC	hsa-miR-331-5p	130.4	-0.281398	0.000215239	0.00151631	67
TC	hsa-miR-324-3p	1703.74	0.501153	0.000271219	0.00186206	68
TC	hsa-miR-885-3p	268.412	0.857043	0.000272207	0.00186206	68
TC	hsa-miR-3200-3p	3032.65	-0.492439	0.000297724	0.00200751	70
TC	hsa-miR-4787-3p	477.751	0.615283	0.000306794	0.00203953	71
TC	hsa-miR-7114-3p	123.588	0.616655	0.000323177	0.00211861	72
TC	hsa-miR-181d-5p	4339.04	-0.388506	0.000332309	0.00214863	73
TC	hsa-miR-187-3p	205.513	0.39025	0.000349422	0.00221734	74
TC	hsa-miR-197-3p	59604.1	0.663138	0.000354909	0.00221734	74
TC	hsa-miR-3622a-3p	81.2306	0.52207	0.000357029	0.00221734	74
TC	hsa-miR-3127-5p	69.6145	-0.326943	0.00039021	0.00239194	77
TC	hsa-miR-149-5p	70096.5	0.609847	0.000404141	0.00244557	78
TC	hsa-miR-652-3p	2314.02	0.279497	0.000410726	0.00245396	79
TC	hsa-miR-744-5p	28353.5	0.587227	0.000457904	0.00266828	80
TC	hsa-miR-940	401.382	0.654154	0.000452958	0.00266828	80
TC	hsa-miR-1226-3p	369.355	0.572442	0.000488293	0.00281066	82
TC	hsa-miR-6794-3p	95.2966	0.578793	0.000502854	0.0028596	83
TC	hsa-miR-3609	304.419	-1.06243	0.000529081	0.00297293	84
TC	hsa-miR-326	2284.39	0.715819	0.000543524	0.00301816	85
TC	hsa-miR-935	9640.33	0.540213	0.000562588	0.00308769	86
TC	hsa-miR-139-5p	32314.4	0.52259	0.000581498	0.0031548	87
TC	hsa-miR-532-5p	1489.98	-0.462133	0.000590571	0.00316761	88
TC	hsa-miR-6837-3p	70.5249	-0.367293	0.000661859	0.00351008	89
TC	hsa-miR-410-3p	40207.9	-0.368397	0.000684263	0.00358858	90
TC	hsa-miR-30c-1-3p	295.115	-0.370657	0.000796823	0.00413297	91
TC	hsa-miR-487a-5p	462.257	0.583608	0.000973981	0.00499695	92
TC	hsa-miR-504-5p	9807.42	0.624067	0.00102191	0.00518647	93
TC	hsa-miR-128-3p	310440	-0.471592	0.00103298	0.00518689	94
TC	hsa-miR-455-3p	444.466	0.547236	0.0010487	0.00521039	95
TC	hsa-miR-1468-5p	621.927	-0.373255	0.00111473	0.00536889	96
TC	hsa-miR-30e-5p	8122.88	-0.577489	0.00110465	0.00536889	96
TC	hsa-miR-361-3p	7549.77	-0.22955	0.00109994	0.00536889	96
TC	hsa-miR-1224-3p	1043.2	0.690762	0.00113613	0.00541672	99
TC	hsa-miR-218-1-3p	268.704	0.36683	0.00117558	0.00549379	100
TC	hsa-miR-221-3p	30171.7	-0.398884	0.00117038	0.00549379	100
TC	hsa-miR-887-5p	68.6192	0.59142	0.00125943	0.00582796	102
TC	hsa-miR-193b-3p	5153.14	0.526998	0.00129778	0.0059471	103
TC	hsa-miR-184	638.465	-0.524543	0.00135198	0.0060407	104
TC	hsa-miR-4646-3p	63.3497	0.545581	0.00134191	0.0060407	104
TC	hsa-miR-660-5p	197.7	-0.65986	0.0013566	0.0060407	104
TC	hsa-miR-874-3p	8752.4	0.41195	0.00139768	0.0061084	107
TC	hsa-miR-92b-3p	591577	0.515414	0.00139305	0.0061084	107
TC	hsa-miR-1301-3p	2822.26	0.602255	0.00141767	0.00613888	109
TC	hsa-miR-346	2641.61	0.476882	0.00147138	0.00631354	110
TC	hsa-miR-767-5p	1562.85	-0.351967	0.00157426	0.00669417	111
TC	hsa-miR-4485	213.31	0.698623	0.00160207	0.00675113	112
TC	hsa-miR-99a-5p	16803.9	0.635842	0.00161627	0.00675113	112
TC	hsa-miR-891a-5p	318.094	-0.3531	0.00165039	0.00683319	114
TC	hsa-let-7e-3p	1687.64	-0.263621	0.00174065	0.00714423	115
TC	hsa-miR-130a-3p	2848.13	-0.548351	0.00179864	0.00731861	116
TC	hsa-miR-92b-5p	284.075	0.706127	0.00183272	0.00739354	117
TC	hsa-miR-1228-3p	76.9606	0.714639	0.00200224	0.00800898	118
TC	hsa-miR-3943	511.174	0.469882	0.00225581	0.0089474	119
TC	hsa-miR-1237-3p	51.1349	0.534896	0.00239689	0.00942778	120
TC	hsa-miR-130b-3p	676.439	-0.458339	0.00249559	0.00973486	121
TC	hsa-miR-186-5p	16581.4	-0.513638	0.00253981	0.00982616	122
TC	hsa-miR-496	117.628	-0.502076	0.00269405	0.0102583	123
TC	hsa-miR-6726-3p	89.6742	0.644182	0.00269499	0.0102583	123
TC	hsa-miR-1260b	59.3903	0.603456	0.00292483	0.0109219	125
TC	hsa-miR-488-5p	177.773	0.678421	0.00293872	0.0109219	125
TC	hsa-miR-7704	527.722	0.75299	0.00290775	0.0109219	125
TC	hsa-miR-423-3p	50390.2	0.404248	0.00313184	0.0115486	128
TC	hsa-miR-214-3p	523.54	0.695138	0.00327164	0.0119707	129
TC	hsa-miR-323a-5p	309.245	0.61349	0.00336544	0.0122191	130
TC	hsa-miR-1298-3p	505.299	-0.358322	0.00349199	0.0125818	131
TC	hsa-miR-1260a	145.21	0.598144	0.00352565	0.0126069	132
TC	hsa-miR-93-5p	4830.35	-0.418658	0.00371681	0.0131905	133
TC	hsa-miR-151a-3p	51606.9	-0.567719	0.00380593	0.013406	134
TC	hsa-miR-3177-3p	77.0272	0.560985	0.00388021	0.0135664	135
TC	hsa-miR-150-5p	7053.41	0.450169	0.00407917	0.0141571	136
TC	hsa-miR-1227-3p	109.862	0.513846	0.00411987	0.014194	137
TC	hsa-miR-378c	1052.02	-0.320668	0.00418866	0.0143264	138
TC	hsa-miR-30c-5p	113540	-0.353889	0.00461477	0.0156703	139
TC	hsa-miR-4685-3p	83.8821	0.536175	0.00470953	0.0158778	140
TC	hsa-miR-629-5p	54.6992	-0.551974	0.00486414	0.0162828	141
TC	hsa-miR-432-5p	8755.58	-0.281528	0.00491534	0.0163383	142
TC	hsa-miR-3648	58.8676	-0.924533	0.00532406	0.0175731	143
TC	hsa-miR-379-3p	154.749	-0.506043	0.00543134	0.0178027	144
TC	hsa-miR-378d	1050.2	-0.315823	0.00558135	0.0181683	145
TC	hsa-miR-3690	58.887	0.870617	0.00582262	0.0188238	146
TC	hsa-miR-3687	185.665	-1.02027	0.00607101	0.0194933	147
TC	hsa-miR-887-3p	490.54	0.406889	0.00653616	0.020845	148
TC	hsa-miR-1910-5p	56.0428	0.528972	0.0072885	0.0230884	149
TC	hsa-miR-148b-3p	6770.95	-0.436586	0.00767151	0.0239798	150
TC	hsa-miR-299-5p	546.075	-0.370846	0.00764011	0.0239798	150
TC	hsa-miR-421	3007.05	-0.359631	0.00839777	0.0260773	152
TC	hsa-miR-22-3p	103912	-0.439301	0.00855427	0.0263725	153
TC	hsa-miR-27b-5p	239.449	-0.513053	0.00860459	0.0263725	153
TC	hsa-miR-1908-5p	257.986	0.6087	0.0087132	0.0265331	155
TC	hsa-miR-1296-5p	15407.9	0.369884	0.00956148	0.0289202	156
TC	hsa-miR-23b-3p	48665.7	-0.442939	0.00968092	0.0289202	156
TC	hsa-miR-30a-3p	3619.22	-0.378395	0.0096759	0.0289202	156
TC	hsa-miR-210-5p	314.912	0.515152	0.00979612	0.0290803	159
TC	hsa-miR-874-5p	1852.33	0.367701	0.0102934	0.0303656	160
TC	hsa-miR-412-5p	204.53	-0.551264	0.0106767	0.0313008	161
TC	hsa-miR-490-3p	1224.44	-0.231927	0.0110626	0.0322317	162
TC	hsa-miR-502-3p	2893.15	0.284349	0.0117009	0.0336757	163
TC	hsa-miR-769-3p	826.261	0.398182	0.0116545	0.0336757	163
TC	hsa-miR-23a-3p	35336.2	-0.436493	0.0119459	0.0341674	165
TC	hsa-miR-378h	96.4872	-0.995758	0.0120889	0.0341674	165
TC	hsa-miR-500a-3p	2981.98	0.28208	0.0120607	0.0341674	165
TC	hsa-miR-128-2-5p	688.524	0.525923	0.0127188	0.0357337	168
TC	hsa-let-7g-3p	87.5384	0.371586	0.0128529	0.0358969	169
TC	hsa-miR-30e-3p	3016.59	-0.434415	0.0131107	0.0362011	170
TC	hsa-miR-6772-3p	69.8419	-0.336778	0.0131152	0.0362011	170
TC	hsa-miR-181a-2-3p	4632.94	-0.359949	0.0134806	0.0369933	172
TC	hsa-miR-1976	106.849	0.329588	0.0136812	0.0373266	173
TC	hsa-miR-25-5p	61.6531	0.373469	0.0141154	0.0382902	174
TC	hsa-miR-4461	339.501	-0.589388	0.0149683	0.0403715	175
TC	hsa-miR-127-3p	583387	-0.222657	0.0157399	0.0422115	176
TC	hsa-miR-483-5p	246.998	0.736017	0.0166432	0.0443819	177
TC	hsa-miR-362-5p	275.905	-0.325898	0.0172923	0.0458536	178
TC	hsa-miR-1224-5p	1089.4	0.366639	0.0183377	0.0483541	179
TC	hsa-miR-146a-5p	2581.23	-0.58797	0.0187305	0.0483973	180
TC	hsa-miR-2110	762.952	0.327711	0.0187642	0.0483973	180
TC	hsa-miR-320c	1296.42	0.2251	0.0185615	0.0483973	180
TC	hsa-miR-9-5p	140756	-0.552947	0.0185513	0.0483973	180
TC	hsa-miR-99a-3p	596.593	-0.275937	0.0188788	0.0484283	184
TC	hsa-miR-582-5p	350.018	-0.550665	0.0190953	0.0487188	185
TC	hsa-miR-146b-5p	17013	-0.610806	0.0197444	0.0499002	186
TC	hsa-miR-6756-3p	64.3443	0.482812	0.0197698	0.0499002	186
Abbreviations: Adjusted P p-value adjusted by the Benjamini-Hochberg procedure for multiple testing correction, log2 fold change the difference between patients with Alzheimer's disease (AD) and controls. A positive value represents higher expression level in AD. A negative value represents lower expression level in AD, Mean mean of normalized read counts across all samples, miRNA mature miRNA si…

## Sheet: TS3
Table S3. Significantly deregulated miRNAs that were identified by NGS in the temporal cortex of the ROW discovery set after adjusting for age, sex, APOE genotype, and RIN.
Region	miRNA	Mean	log2 fold change	Nominal P	Adjusted P	Rank
TC	hsa-miR-1180-3p	8752.68	1.08901	5.89729e-09	1.39766e-06	1
TC	hsa-miR-378a-3p	6537.21	-0.60355	3.01432e-09	1.39766e-06	1
TC	hsa-miR-1249	6631.81	1.21675	1.41215e-08	2.2312e-06	3
TC	hsa-miR-140-3p	37114.9	-0.539361	6.12332e-07	5.69846e-05	4
TC	hsa-miR-204-3p	106.407	1.18334	4.93186e-07	5.69846e-05	4
TC	hsa-miR-92b-5p	284.075	1.13622	7.21324e-07	5.69846e-05	4
TC	hsa-miR-23a-3p	35336.2	-0.935464	9.58118e-07	6.48783e-05	7
TC	hsa-miR-885-3p	268.412	1.21376	1.18275e-06	7.0078e-05	8
TC	hsa-miR-23b-3p	48665.7	-0.922958	1.57586e-06	8.29953e-05	9
TC	hsa-miR-28-3p	13919.7	-0.764318	2.5012e-06	0.000107779	10
TC	hsa-miR-7704	527.722	1.13111	2.28196e-06	0.000107779	10
TC	hsa-miR-877-5p	1267.94	1.18802	3.4148e-06	0.000134885	12
TC	hsa-miR-5100	243.779	1.38633	4.46782e-06	0.000162904	13
TC	hsa-miR-504-3p	54.0158	1.22155	7.31957e-06	0.00024782	14
TC	hsa-miR-1247-5p	1123.9	1.06025	1.10749e-05	0.000250443	15
TC	hsa-miR-1343-3p	407.493	1.17662	9.60984e-06	0.000250443	15
TC	hsa-miR-146b-5p	17013	-1.15227	1.12273e-05	0.000250443	15
TC	hsa-miR-1908-5p	257.986	1.02932	1.16239e-05	0.000250443	15
TC	hsa-miR-223-3p	518.217	-1.11577	9.9821e-06	0.000250443	15
TC	hsa-miR-409-5p	489.876	1.57148	9.77631e-06	0.000250443	15
TC	hsa-miR-4510	377.691	1.19981	1.10029e-05	0.000250443	15
TC	hsa-miR-744-5p	28353.5	0.790173	9.90645e-06	0.000250443	15
TC	hsa-miR-485-5p	5419.68	0.722051	2.52882e-05	0.000521158	23
TC	hsa-miR-532-5p	1489.98	-0.64006	3.39433e-05	0.00067038	24
TC	hsa-miR-501-3p	1811.37	1.33124	4.08966e-05	0.0007754	25
TC	hsa-miR-132-3p	14406.3	-0.939349	5.04484e-05	0.00088565	26
TC	hsa-miR-99a-3p	596.593	-0.475718	4.88305e-05	0.00088565	26
TC	hsa-miR-6747-3p	68.1632	0.714712	5.60569e-05	0.000948963	28
TC	hsa-miR-766-3p	1381.13	0.926548	6.90421e-05	0.00112848	29
TC	hsa-miR-4787-3p	477.751	0.759314	7.21136e-05	0.00113939	30
TC	hsa-miR-146a-5p	2581.23	-0.98029	7.70235e-05	0.00117771	31
TC	hsa-miR-126-3p	4441.86	-0.8158	8.04907e-05	0.00119227	32
TC	hsa-miR-30d-5p	254212	-0.347292	8.6587e-05	0.0012437	33
TC	hsa-miR-6726-3p	89.6742	0.954956	0.00011053	0.00154092	34
TC	hsa-miR-660-5p	197.7	-0.924931	0.000115316	0.00156171	35
TC	hsa-miR-191-5p	394287	-0.497708	0.000128591	0.001604	36
TC	hsa-miR-423-3p	50390.2	0.575808	0.000126579	0.001604	36
TC	hsa-miR-92b-3p	591577	0.73476	0.000126833	0.001604	36
TC	hsa-miR-130a-3p	2848.13	-0.744276	0.000131984	0.00160412	39
TC	hsa-miR-1271-5p	794.874	1.26168	0.000149683	0.0016895	40
TC	hsa-miR-128-2-5p	688.524	0.775745	0.000149702	0.0016895	40
TC	hsa-miR-146b-3p	2069.22	-0.39893	0.000146934	0.0016895	40
TC	hsa-miR-107	65919.4	-0.578091	0.000161167	0.00173621	43
TC	hsa-miR-186-5p	16581.4	-0.759166	0.000160428	0.00173621	43
TC	hsa-miR-323a-5p	309.245	0.834596	0.000183276	0.0019305	45
TC	hsa-miR-103a-3p	134461	-0.57546	0.000188255	0.00193984	46
TC	hsa-miR-425-5p	5128.82	-0.431609	0.000207337	0.00209101	47
TC	hsa-miR-1976	106.849	0.524313	0.0002152	0.0021251	48
TC	hsa-miR-124-5p	1582.42	-0.485444	0.000232889	0.00224855	49
TC	hsa-miR-155-5p	440.372	-0.731732	0.000237189	0.00224855	49
TC	hsa-miR-30a-5p	48823.6	-0.548746	0.000252681	0.00234845	51
TC	hsa-miR-152-3p	860.356	-0.590202	0.000263713	0.00235849	52
TC	hsa-miR-21-5p	1154.92	-0.98207	0.000262052	0.00235849	52
TC	hsa-miR-1260a	145.21	0.798685	0.000272676	0.00239349	54
TC	hsa-miR-10b-5p	1248.53	-0.969641	0.000302196	0.00260438	55
TC	hsa-miR-149-5p	70096.5	0.715267	0.000312843	0.00264799	56
TC	hsa-miR-370-3p	1940.35	0.753264	0.000341216	0.00283748	57
TC	hsa-miR-143-3p	122149	-0.875834	0.000363688	0.00297221	58
TC	hsa-miR-296-5p	148.847	0.77633	0.000390728	0.00313907	59
TC	hsa-miR-130b-3p	676.439	-0.670094	0.000422916	0.00333995	60
TC	hsa-miR-6511b-3p	2096.58	0.8488	0.000429824	0.00333995	60
TC	hsa-miR-6775-3p	58.0691	0.60933	0.000442872	0.00335378	62
TC	hsa-miR-6794-3p	95.2966	0.702264	0.000445755	0.00335378	62
TC	hsa-miR-26a-5p	1.18929e+06	-0.709944	0.000501563	0.0037147	64
TC	hsa-miR-6803-3p	100.587	0.817853	0.000535033	0.00390163	65
TC	hsa-miR-598-3p	1153.15	-0.692132	0.000586398	0.00414854	66
TC	hsa-miR-99b-5p	421306	1.24324	0.000582696	0.00414854	66
TC	hsa-miR-1224-3p	1043.2	0.803555	0.000599232	0.00415594	68
TC	hsa-miR-30c-2-3p	625.301	-0.408588	0.000613747	0.00415594	68
TC	hsa-miR-3177-3p	77.0272	0.701877	0.000607327	0.00415594	68
TC	hsa-miR-1301-3p	2822.26	0.641669	0.000643987	0.00429929	71
TC	hsa-miR-1260b	59.3903	0.783416	0.000661476	0.00435472	72
TC	hsa-miR-6511a-3p	9690	0.821241	0.000690114	0.00448101	73
TC	hsa-miR-299-5p	546.075	-0.558027	0.000726154	0.00465131	74
TC	hsa-miR-331-3p	8532.19	0.735888	0.000748115	0.00472809	75
TC	hsa-miR-184	638.465	-0.665984	0.00078796	0.00478837	76
TC	hsa-miR-582-3p	251.584	-0.822241	0.000769659	0.00478837	76
TC	hsa-miR-6087	1876.52	-1.14735	0.000785635	0.00478837	76
TC	hsa-miR-125a-5p	250813	0.532698	0.000809422	0.00485653	79
TC	hsa-miR-210-5p	314.912	0.766847	0.000822892	0.00487563	80
TC	hsa-miR-935	9640.33	0.602719	0.000856811	0.00501393	81
TC	hsa-miR-135a-5p	129.783	-0.797516	0.000889819	0.00508162	82
TC	hsa-miR-940	401.382	0.650604	0.000881313	0.00508162	82
TC	hsa-miR-541-3p	94.4769	-0.589933	0.000921468	0.00519971	84
TC	hsa-miR-25-5p	61.6531	0.54748	0.00099038	0.00552283	85
TC	hsa-miR-6798-3p	81.8534	0.634493	0.00101648	0.00560244	86
TC	hsa-miR-378g	58.664	-0.49356	0.00114539	0.00609912	87
TC	hsa-miR-421	3007.05	-0.584151	0.00115806	0.00609912	87
TC	hsa-miR-496	117.628	-0.678936	0.00114863	0.00609912	87
TC	hsa-miR-7114-3p	123.588	0.654081	0.00112203	0.00609912	87
TC	hsa-miR-3180-5p	332.666	0.647833	0.00122706	0.00628263	91
TC	hsa-miR-324-3p	1703.74	0.472738	0.00124513	0.00628263	91
TC	hsa-miR-379-3p	154.749	-0.707656	0.00121383	0.00628263	91
TC	hsa-miR-760	1975.75	0.553696	0.00124592	0.00628263	91
TC	hsa-miR-3940-3p	51.7152	0.793403	0.00131733	0.00657279	95
TC	hsa-miR-151a-3p	51606.9	-0.76771	0.00134129	0.00662263	96
TC	hsa-miR-326	2284.39	0.674301	0.00136342	0.00666251	97
TC	hsa-miR-629-5p	54.6992	-0.738657	0.00137787	0.0066644	98
TC	hsa-miR-328-3p	24417	0.522639	0.00139262	0.00666768	99
TC	hsa-miR-1306-5p	382.59	0.655052	0.00159051	0.00746995	100
TC	hsa-miR-4646-3p	63.3497	0.641612	0.0015917	0.00746995	100
TC	hsa-miR-24-3p	8360.99	-0.576874	0.00162352	0.00754461	102
TC	hsa-miR-484	6340.6	0.525476	0.00165579	0.00761984	103
TC	hsa-miR-378c	1052.02	-0.438977	0.00175636	0.00800497	104
TC	hsa-miR-125b-5p	554760	0.503963	0.00201728	0.00890073	105
TC	hsa-miR-132-5p	635.059	-0.778603	0.00202801	0.00890073	105
TC	hsa-miR-30e-5p	8122.88	-0.660747	0.0019956	0.00890073	105
TC	hsa-miR-576-5p	84.8328	-0.819618	0.00202543	0.00890073	105
TC	hsa-miR-194-5p	467.323	-0.657029	0.00266463	0.0114282	109
TC	hsa-miR-342-3p	18435.3	0.341243	0.00267623	0.0114282	109
TC	hsa-miR-3615	1388.67	0.723795	0.00267268	0.0114282	109
TC	hsa-miR-129-5p	33104.6	-0.466305	0.00290098	0.0122774	112
TC	hsa-miR-181c-3p	6679.43	-0.413733	0.00295375	0.0122832	113
TC	hsa-miR-181d-5p	4339.04	-0.427728	0.00300601	0.0122832	113
TC	hsa-miR-550a-3p	323.156	0.446224	0.00298174	0.0122832	113
TC	hsa-miR-887-5p	68.6192	0.634445	0.00295621	0.0122832	113
TC	hsa-miR-378d	1050.2	-0.424916	0.00314789	0.012753	117
TC	hsa-miR-181a-3p	9615.77	-0.699082	0.00343878	0.0138134	118
TC	hsa-miR-1910-5p	56.0428	0.568423	0.00369964	0.0146136	119
TC	hsa-miR-192-5p	2802.65	-0.708435	0.00369322	0.0146136	119
TC	hsa-miR-215-5p	414.704	-0.622271	0.00376727	0.0147577	121
TC	hsa-miR-330-3p	7534.65	0.37272	0.00385494	0.0148556	122
TC	hsa-miR-7-2-3p	96.3315	-0.622125	0.00383369	0.0148556	122
TC	hsa-miR-187-3p	205.513	0.382756	0.00391674	0.0149721	124
TC	hsa-miR-3127-5p	69.6145	-0.33092	0.00417303	0.0158241	125
TC	hsa-miR-2110	762.952	0.494511	0.00429021	0.0161394	126
TC	hsa-miR-16-5p	31709.6	-0.590337	0.00434878	0.0162309	127
TC	hsa-miR-504-5p	9807.42	0.611469	0.00448086	0.0164646	128
TC	hsa-miR-532-3p	385.243	0.570283	0.0044618	0.0164646	128
TC	hsa-miR-148a-3p	2527.03	-0.58984	0.00452369	0.0164941	130
TC	hsa-miR-412-5p	204.53	-0.675377	0.0047408	0.0171537	131
TC	hsa-miR-30b-5p	5525.13	-0.543744	0.00484843	0.0172794	132
TC	hsa-miR-454-3p	156.018	-0.763162	0.00484454	0.0172794	132
TC	hsa-miR-148b-3p	6770.95	-0.588246	0.00497087	0.0175835	134
TC	hsa-miR-128-3p	310440	-0.514656	0.00512268	0.0178313	135
TC	hsa-miR-30e-3p	3016.59	-0.588651	0.0051339	0.0178313	135
TC	hsa-miR-582-5p	350.018	-0.742911	0.00515377	0.0178313	135
TC	hsa-miR-203a	342.111	-0.715911	0.00543514	0.0186685	138
TC	hsa-miR-22-3p	103912	-0.563571	0.00553953	0.0188902	139
TC	hsa-miR-1228-3p	76.9606	0.718752	0.00580287	0.0196469	140
TC	hsa-miR-381-3p	5137.6	-0.427232	0.00588072	0.0196943	141
TC	hsa-miR-671-3p	4775.58	0.362828	0.00589998	0.0196943	141
TC	hsa-miR-6894-3p	96.0947	0.547881	0.00600703	0.0199114	143
TC	hsa-miR-100-5p	94900.1	0.719605	0.00629964	0.0207363	144
TC	hsa-miR-1224-5p	1089.4	0.469842	0.0065244	0.0210379	145
TC	hsa-miR-6737-3p	62.4897	0.626592	0.00646517	0.0210379	145
TC	hsa-miR-6756-3p	64.3443	0.635579	0.00651042	0.0210379	145
TC	hsa-miR-9-5p	140756	-0.715456	0.00683625	0.0218945	148
TC	hsa-miR-212-3p	783.681	-0.617868	0.0069755	0.0221024	149
TC	hsa-miR-218-5p	966.871	-0.718891	0.00699442	0.0221024	149
TC	hsa-miR-30a-3p	3619.22	-0.475555	0.00710375	0.0222992	151
TC	hsa-miR-6837-3p	70.5249	-0.394264	0.00722788	0.0225396	152
TC	hsa-miR-7-1-3p	156.98	-0.649175	0.00728943	0.0225829	153
TC	hsa-miR-139-5p	32314.4	0.43673	0.00744458	0.0229138	154
TC	hsa-miR-769-3p	826.261	0.471254	0.00763351	0.0233438	155
TC	hsa-miR-183-5p	105.482	-0.627977	0.00770794	0.0233852	156
TC	hsa-miR-501-5p	89.8353	-0.401716	0.00774574	0.0233852	156
TC	hsa-miR-26b-5p	5587.89	-0.597813	0.00811009	0.0241773	158
TC	hsa-miR-769-5p	66564	-0.394134	0.00806613	0.0241773	158
TC	hsa-miR-93-5p	4830.35	-0.516872	0.00831286	0.0246268	160
TC	hsa-miR-889-3p	482.241	-0.74801	0.00842175	0.0247945	161
TC	hsa-miR-197-3p	59604.1	0.568091	0.00898512	0.0255598	162
TC	hsa-miR-335-3p	813.341	-0.627077	0.00880792	0.0255598	162
TC	hsa-miR-361-5p	4929.61	-0.276145	0.00897582	0.0255598	162
TC	hsa-miR-3622a-3p	81.2306	0.50639	0.00879645	0.0255598	162
TC	hsa-miR-365a-3p	1510.7	-0.362687	0.00891782	0.0255598	162
TC	hsa-miR-365b-3p	1510.76	-0.362432	0.00900525	0.0255598	162
TC	hsa-miR-182-5p	767.999	-0.719467	0.00914265	0.0257953	168
TC	hsa-miR-142-5p	348.167	-0.724676	0.00929194	0.0258745	169
TC	hsa-miR-2682-5p	213.602	-0.517649	0.00933445	0.0258745	169
TC	hsa-miR-4461	339.501	-0.683663	0.00932194	0.0258745	169
TC	hsa-miR-374b-5p	354.116	-0.749119	0.0100647	0.0277363	172
TC	hsa-miR-487a-5p	462.257	0.529166	0.0104483	0.0286272	173
TC	hsa-miR-1227-3p	109.862	0.542063	0.010668	0.0289887	174
TC	hsa-miR-9-3p	1251.06	-0.717204	0.0107026	0.0289887	174
TC	hsa-miR-1226-3p	369.355	0.480537	0.0108583	0.0292435	176
TC	hsa-miR-346	2641.61	0.450334	0.0112193	0.030045	177
TC	hsa-miR-363-3p	1966.71	-0.41078	0.0116243	0.0309547	178
TC	hsa-miR-378h	96.4872	-0.992366	0.011841	0.0313555	179
TC	hsa-let-7i-5p	17951.8	-0.595113	0.0122139	0.0316359	180
TC	hsa-miR-193a-5p	1223.85	0.372855	0.0121123	0.0316359	180
TC	hsa-miR-19b-3p	121.34	-0.691233	0.0120483	0.0316359	180
TC	hsa-miR-27b-5p	239.449	-0.613818	0.0122047	0.0316359	180
TC	hsa-miR-3117-3p	55.7757	-0.421108	0.0125025	0.032036	184
TC	hsa-miR-362-5p	275.905	-0.348201	0.0125035	0.032036	184
TC	hsa-miR-25-3p	8308.62	-0.548275	0.0126193	0.0321588	186
TC	hsa-miR-873-3p	2532.71	0.390112	0.0127033	0.0321998	187
TC	hsa-miR-30c-5p	113540	-0.386545	0.0130413	0.0328806	188
TC	hsa-miR-1229-3p	389.75	0.518197	0.0131897	0.033079	189
TC	hsa-let-7a-3p	294.05	-0.71504	0.0134217	0.0334835	190
TC	hsa-miR-379-5p	403.121	-0.562036	0.01399	0.0346103	191
TC	hsa-miR-7-5p	1025.92	-0.689929	0.0140194	0.0346103	191
TC	hsa-miR-136-3p	580.017	-0.673886	0.0150223	0.0368941	193
TC	hsa-miR-127-5p	340.986	-0.307479	0.0152098	0.0371622	194
TC	hsa-miR-3200-3p	3032.65	-0.31374	0.0158389	0.0385006	195
TC	hsa-miR-27b-3p	138459	-0.586749	0.0160421	0.0387957	196
TC	hsa-miR-98-5p	6425.05	-0.548619	0.0165554	0.0398337	197
TC	hsa-miR-27a-3p	135109	-0.583301	0.0169579	0.0405961	198
TC	hsa-miR-432-5p	8755.58	-0.320191	0.017171	0.0408997	199
TC	hsa-miR-370-5p	104.782	-0.401812	0.0173595	0.0411419	200
TC	hsa-miR-6760-3p	59.2436	0.56556	0.0174568	0.0411667	201
TC	hsa-miR-1307-3p	4453.42	0.295048	0.017787	0.0417378	202
TC	hsa-miR-134-5p	4465.27	-0.320381	0.0185256	0.0432568	203
TC	hsa-miR-1237-3p	51.1349	0.501395	0.0190268	0.0442092	204
TC	hsa-miR-495-3p	394.209	-0.529283	0.0205423	0.0474979	205
TC	hsa-miR-301a-3p	134.603	-0.596989	0.0207345	0.0477094	206
TC	hsa-miR-127-3p	583387	-0.274831	0.0211909	0.0485242	207
TC	hsa-miR-3609	304.419	-0.731541	0.0213369	0.0486236	208
TC	hsa-let-7f-5p	67614.4	-0.509135	0.0217278	0.0486378	209
TC	hsa-miR-193b-5p	288.461	0.350961	0.0216945	0.0486378	209
TC	hsa-miR-3605-5p	99.0997	-0.324641	0.0217536	0.0486378	209
TC	hsa-miR-411-5p	5311.94	-0.561634	0.0215981	0.0486378	209
TC	hsa-miR-409-3p	21741.5	-0.293822	0.0222988	0.0496227	213
Abbreviations: Adjusted P p-value adjusted by the Benjamini-Hochberg procedure for multiple testing correction, log2 fold change the difference between patients with Alzheimer's disease (AD) and controls. A positive value represents higher expression level in AD. A negative value represents lower expression level in AD, Mean mean of normalized read counts across all samples, miRNA mature miRNA si…

## Sheet: TS4
Table S4. Significantly differentially expressed genes that were identified by NGS in hsa-miR-501-3p overexpression in cultured cells.
Gene	Mean	log2 fold change	Nominal P	Adjusted P	TargetScan	miRNA	Prediction score
CDK6	4627.02	-1.03002	1.34328e-27	1.70435e-23	available	hsa-miR-501-3p	-0.458
MYBL2	6524.81	-0.607018	1.48278e-21	9.40677e-18	available	hsa-miR-501-3p	-0.376
TOMM20	18819.2	0.533501	1.13886e-13	4.81664e-10	available	NA	NA
CLIC4	6984.48	-0.56638	4.49598e-13	1.42612e-09	available	hsa-miR-501-3p	-0.469
DIAPH1	4791.46	-0.460086	6.09682e-13	1.54713e-09	available	hsa-miR-501-3p	-0.108
MAPK6	3009.54	-0.476965	1.60956e-11	3.40369e-08	available	NA	NA
LOC221710	1719.22	-0.548965	3.07193e-11	5.56809e-08	NA	NA	NA
BCAT1	9713.74	-0.375094	1.26019e-10	1.99867e-07	available	hsa-miR-501-3p	-0.192
PHTF2	3256.93	-0.437396	1.82165e-10	2.56812e-07	available	hsa-miR-501-3p	-0.255
RRM2	10855.2	-0.440419	5.91561e-10	7.50573e-07	available	NA	NA
ADAMTS9	5508.84	-0.410178	7.80961e-10	9.00804e-07	available	hsa-miR-501-3p	-0.184
TMSB15A	1936.8	-0.496554	8.62021e-10	9.11443e-07	available	hsa-miR-501-3p	-0.766
GXYLT1	2250.42	-0.462022	1.0413e-09	1.01631e-06	available	hsa-miR-501-3p	-0.195
NXT2	998.662	-0.559913	4.321e-09	3.91606e-06	available	hsa-miR-501-3p	-0.328
CLN6	1611.93	-0.48338	9.80155e-09	8.29081e-06	available	NA	NA
G3BP2	9878.4	0.358756	1.97205e-08	1.56383e-05	available	NA	NA
B4GALT5	4784.09	-0.354147	2.09895e-08	1.56655e-05	available	hsa-miR-501-3p	-0.532
C14orf132	9456.55	0.46562	3.226e-08	2.02784e-05	available	NA	NA
CDC6	3004.06	-0.413124	3.26616e-08	2.02784e-05	available	NA	NA
GNB1	23750.1	-0.29486	3.01011e-08	2.02784e-05	available	hsa-miR-501-3p	-0.121
RAI14	1744.97	-0.511642	3.35629e-08	2.02784e-05	available	hsa-miR-501-3p	-0.326
SHCBP1	993.893	-0.599513	5.78926e-08	3.33882e-05	available	hsa-miR-501-3p	-0.175
TUBA1B	30376.2	-0.292285	1.01982e-07	5.62586e-05	available	NA	NA
CHAC1	279.126	-0.615536	1.16442e-07	6.15591e-05	available	NA	NA
MBTPS1	4326.84	0.349057	1.24157e-07	6.30123e-05	available	NA	NA
NEFH	2343.55	-0.423827	1.46144e-07	7.13182e-05	available	NA	NA
LCLAT1	1498.2	-0.429335	1.75339e-07	7.6714e-05	available	NA	NA
SLC25A13	4820.37	-0.346274	1.64316e-07	7.6714e-05	available	NA	NA
LPHN2	13132.3	0.33234	1.70307e-07	7.6714e-05	available	hsa-miR-501-3p	-0.003
CCNG2	2442.31	0.381963	2.569e-07	9.87741e-05	available	NA	NA
SGPL1	2674.92	-0.387962	2.49506e-07	9.87741e-05	available	NA	NA
ANP32E	11693.3	-0.384121	2.3795e-07	9.87741e-05	available	hsa-miR-501-3p	-0.332
C8orf33	2845.16	-0.377859	2.5501e-07	9.87741e-05	available	hsa-miR-501-3p	-0.444
TNPO1	10955	-0.282419	3.75561e-07	0.00014015	available	hsa-miR-501-3p	-0.019
MCFD2	5048	0.311116	5.41243e-07	0.000196208	available	NA	NA
C11orf95	3389.02	0.352614	6.45222e-07	0.000221259	NA	NA	NA
ATP1B1	6915.04	-0.295948	6.30698e-07	0.000221259	available	hsa-miR-501-3p	-0.53
TNS3	671.282	-0.573013	8.06981e-07	0.000269447	available	hsa-miR-501-3p	-0.201
ISOC1	13191.4	0.309324	8.3488e-07	0.000270738	available	NA	NA
SMAP1	1586.33	0.431029	8.60284e-07	0.000270738	available	NA	NA
SPOPL	1367.49	-0.465609	8.74863e-07	0.000270738	available	hsa-miR-501-3p	-0.166
LRRN3	7694.19	0.363443	9.4722e-07	0.000286151	available	NA	NA
ADAM12	4779.02	-0.33313	1.04986e-06	0.000309783	available	hsa-miR-501-3p	-0.245
IMPDH1	5416.2	-0.309883	1.17521e-06	0.000338888	available	NA	NA
CLK1	2669.61	0.389211	1.27965e-06	0.00034545	available	NA	NA
ATP2B4	1478.39	-0.545569	1.27787e-06	0.00034545	available	hsa-miR-501-3p	-0.041
SEMA3C	4040.66	-0.476606	1.26054e-06	0.00034545	available	hsa-miR-501-3p	-0.361
SOCS7	2594.19	0.440447	1.53245e-06	0.000405078	available	hsa-miR-501-3p	-0.001
PPP2R1B	1545.15	0.393943	1.56634e-06	0.000405587	available	NA	NA
ZC4H2	1454.59	-0.407365	1.72976e-06	0.000438943	available	hsa-miR-501-3p	-0.127
PMAIP1	1211.6	-0.447614	1.81687e-06	0.000452009	available	hsa-miR-501-3p	-0.472
EMB	1030.49	-0.430589	1.90199e-06	0.000464086	available	NA	NA
AURKB	1628	-0.382564	2.04153e-06	0.000488735	available	hsa-miR-501-3p	-0.378
EPAS1	1265.86	-0.514962	2.25238e-06	0.000529226	available	hsa-miR-501-3p	-0.216
PLEKHB2	4830.81	-0.319671	4.31165e-06	0.000994659	available	hsa-miR-501-3p	-0.185
PNRC1	1061.79	0.41196	4.61917e-06	0.00104657	available	NA	NA
EPB41L1	2540.95	0.369917	4.71427e-06	0.00104938	available	NA	NA
SRSF3	13225.9	-0.248567	4.89503e-06	0.00107083	available	hsa-miR-501-3p	-0.391
SETD7	1591.33	-0.397416	5.47825e-06	0.0011781	available	hsa-miR-501-3p	-0.044
ASAP2	5026.38	-0.338614	5.78729e-06	0.00122382	available	hsa-miR-501-3p	-0.111
NEFM	4755.44	-0.364464	7.06562e-06	0.00146965	available	hsa-miR-501-3p	-0.355
PDCD6	1984.95	0.340406	8.08177e-06	0.0016539	available	NA	NA
EPDR1	1382.55	-0.418174	9.1165e-06	0.00183603	available	NA	NA
RAB7A	7028.26	0.264802	9.83215e-06	0.00191924	available	NA	NA
SELT	1413.77	-0.402625	9.79903e-06	0.00191924	available	NA	NA
PAFAH1B2	6534.29	-0.266106	1.02275e-05	0.00196615	available	hsa-miR-501-3p	-0.137
ARL6IP1	15553.9	-0.252085	1.24546e-05	0.00235857	available	hsa-miR-501-3p	-0.114
KPNA3	3154.61	-0.318214	1.27129e-05	0.00237208	available	NA	NA
GINS4	1064	-0.397705	1.29873e-05	0.00238816	available	hsa-miR-501-3p	-0.14
PCNA	6229.53	-0.265414	1.39071e-05	0.00252076	available	NA	NA
TWSG1	964.248	-0.484116	1.46171e-05	0.00261213	available	hsa-miR-501-3p	-0.032
EGR1	570.2	-0.459839	1.57861e-05	0.00278185	available	NA	NA
MIAT	9208.12	0.353814	1.72322e-05	0.0029951	NA	NA	NA
RBFOX2	15484.2	0.317366	2.50586e-05	0.00429653	available	NA	NA
MAOB	1570.87	0.339845	3.01151e-05	0.00509468	available	NA	NA
PRMT6	2122.24	-0.319061	3.1007e-05	0.00517653	available	hsa-miR-501-3p	-0.268
FAM49B	2581.04	0.306226	3.51148e-05	0.00560555	available	NA	NA
TSPAN11	1148.68	-0.374581	3.53439e-05	0.00560555	available	NA	NA
ARHGEF10	825.713	-0.445569	3.49955e-05	0.00560555	available	hsa-miR-501-3p	-0.207
ADAMTS3	218.159	-0.47605	3.53133e-05	0.00560555	available	hsa-miR-501-3p	-0.553
KIAA0101	1635.12	-0.347983	4.2503e-05	0.00665775	available	NA	NA
CCNC	1528.17	0.335759	4.37781e-05	0.00677387	available	NA	NA
CALU	10253.4	0.293681	4.77685e-05	0.00730225	available	NA	NA
H2AFX	4294.11	-0.293923	4.99039e-05	0.00744918	available	NA	NA
APAF1	1711.5	-0.357662	4.98558e-05	0.00744918	available	hsa-miR-501-3p	-0.379
ANLN	5607.52	-0.347394	5.1832e-05	0.00755934	available	hsa-miR-501-3p	-0.158
ADD3	1255.57	-0.363109	5.18334e-05	0.00755934	available	hsa-miR-501-3p	-0.203
RSL24D1	5091.98	0.2685	5.27313e-05	0.0076029	available	NA	NA
PBX1	1569.16	0.354482	5.69754e-05	0.00812251	available	NA	NA
ABCA12	1055.98	0.428301	6.1518e-05	0.00848414	available	NA	NA
MOBKL1A	2871.22	-0.305572	6.09076e-05	0.00848414	NA	NA	NA
RCOR1	2214.3	-0.316103	6.14566e-05	0.00848414	available	hsa-miR-501-3p	-0.249
MCM4	10340.9	-0.24102	6.81491e-05	0.00929759	available	NA	NA
BNIP2	2041.62	-0.309012	7.20145e-05	0.00972042	available	hsa-miR-501-3p	-0.105
NGRN	5810.04	0.248789	7.28647e-05	0.00973166	available	NA	NA
KLHL24	2519.49	0.379957	7.53258e-05	0.00995556	available	NA	NA
SNHG1	2698.35	-0.300323	8.04776e-05	0.0105268	NA	NA	NA
ALDH18A1	3898.01	-0.269886	8.15198e-05	0.0105543	available	hsa-miR-501-3p	-0.334
MEIS2	13382.8	0.302896	8.40324e-05	0.0107697	available	NA	NA
CDCA5	3762.82	-0.268077	8.98062e-05	0.0113946	available	hsa-miR-501-3p	-0.209
VGF	16846.1	-0.251281	0.000100285	0.0125981	available	NA	NA
DYRK1B	879.074	0.375622	0.00010175	0.0126569	available	NA	NA
ATF3	272.095	-0.448344	0.000106866	0.0130159	available	NA	NA
ATP9A	2972.13	0.315664	0.000106838	0.0130159	available	NA	NA
BCL7A	2874.37	-0.272041	0.000107713	0.0130159	available	hsa-miR-501-3p	-0.26
HSPA5	12746.3	-0.329072	0.000114217	0.0136716	available	NA	NA
BOD1	1908.63	0.318161	0.000121332	0.0140529	available	NA	NA
SESN3	342.446	0.436779	0.000121833	0.0140529	available	hsa-miR-501-3p	-0.011
PAFAH1B1	8839.67	-0.237459	0.000121657	0.0140529	available	hsa-miR-501-3p	-0.237
NAP1L5	608.077	-0.410366	0.000119103	0.0140529	available	hsa-miR-501-3p	-0.45
FNDC3B	1651.68	-0.383365	0.000133585	0.0151333	available	NA	NA
RNF144A	4276.61	-0.283614	0.000133364	0.0151333	available	NA	NA
DHX40	5203.55	0.265278	0.000136198	0.0152928	available	hsa-miR-501-3p	-0.002
CNTN1	4443.76	0.350488	0.000141703	0.0154876	available	NA	NA
FSTL5	1186.89	0.393531	0.000142816	0.0154876	available	NA	NA
NBEA	4369.82	0.311566	0.000139288	0.0154876	available	hsa-miR-501-3p	-0.128
E2F7	1101.61	-0.356076	0.000140394	0.0154876	available	hsa-miR-501-3p	-0.202
SEMA3D	246.588	-0.418235	0.000145776	0.0156746	available	hsa-miR-501-3p	-0.233
WSB1	3408.9	0.262938	0.000148902	0.0157439	available	hsa-miR-501-3p	-0.002
LDHA	15420.2	-0.253148	0.000147666	0.0157439	available	hsa-miR-501-3p	-0.197
MCU	545.19	-0.405723	0.000156029	0.0162545	available	hsa-miR-501-3p	-0.165
SEC63	4245.17	-0.268945	0.000156293	0.0162545	available	hsa-miR-501-3p	-0.524
TAPT1	827.39	0.36068	0.000164916	0.0169572	available	NA	NA
WSB2	5534.78	-0.231593	0.000165723	0.0169572	available	NA	NA
ZNF566	974.73	0.352347	0.000171945	0.0174531	available	NA	NA
STK24	3359.89	-0.255292	0.000189644	0.0190969	available	hsa-miR-501-3p	-0.108
IGFBP4	2471.55	-0.318595	0.000191747	0.0191566	available	NA	NA
PYGO2	3737.74	0.272358	0.000194753	0.0193049	available	NA	NA
ZNF33B	3013.32	0.290694	0.00019951	0.0196231	available	NA	NA
MFSD6	1681.35	0.307371	0.000204791	0.0199876	available	NA	NA
CNOT7	5046.54	0.245464	0.000216725	0.0208319	available	NA	NA
PCDH18	1297.55	0.325286	0.000216276	0.0208319	available	NA	NA
SNCA	421.222	0.411406	0.000219177	0.0209092	available	NA	NA
EEF2	85808.4	0.214692	0.00023206	0.0218705	available	NA	NA
FEN1	5405.76	-0.249224	0.000232701	0.0218705	available	NA	NA
KAT6B	2676.79	0.30304	0.000235003	0.0219244	available	hsa-miR-501-3p	-0.008
WASF3	2216.51	0.304508	0.00023697	0.0219465	available	NA	NA
CRK	2796.07	0.266429	0.000242056	0.0222551	available	hsa-miR-501-3p	-0.116
ZNF585A	431.707	0.401174	0.000249438	0.0227689	available	NA	NA
XBP1	2767.47	-0.290193	0.000251504	0.0227935	available	NA	NA
RAD18	2082.78	-0.288032	0.00025729	0.0231524	available	hsa-miR-501-3p	-0.157
ARNTL2	271.738	-0.427849	0.000270487	0.0241686	available	NA	NA
GRK5	464.401	0.393285	0.000285426	0.0251492	available	NA	NA
DCP2	5038.88	-0.300769	0.000285417	0.0251492	available	hsa-miR-501-3p	-0.159
KDM5B	9041.54	0.292255	0.000292065	0.0254745	available	NA	NA
MAP7D1	4269.78	-0.26453	0.000295141	0.0254745	available	NA	NA
CKAP4	3234.91	-0.359328	0.000295101	0.0254745	available	hsa-miR-501-3p	-0.01
ZSWIM4	1238.57	0.341258	0.000306593	0.0262842	available	hsa-miR-501-3p	-0.067
CADM3	449.501	0.394337	0.000310095	0.0264059	available	NA	NA
MCM5	4292.64	-0.263288	0.000315468	0.0266844	available	NA	0
ASF1B	1224.24	-0.314544	0.000329227	0.0269734	available	NA	NA
FAM55C	1763	-0.285651	0.000327131	0.0269734	NA	NA	NA
SLC7A5	4962.07	-0.276946	0.000325435	0.0269734	available	hsa-miR-501-3p	-0.101
FAM101B	1382.52	-0.307242	0.000329514	0.0269734	available	hsa-miR-501-3p	-0.159
RNF14	1383.94	-0.311199	0.000323695	0.0269734	available	hsa-miR-501-3p	-0.295
SEC62	4544.61	0.227539	0.000333856	0.0271536	available	NA	NA
RECQL4	2442.69	-0.27589	0.000345386	0.0279125	available	NA	NA
ATF4	5209.87	-0.222622	0.000360518	0.0285478	available	NA	NA
CEP44	7805.22	0.296714	0.000362247	0.0285478	available	NA	NA
PHF17	2907.93	-0.252398	0.000357898	0.0285478	available	NA	NA
POLA2	2004.23	-0.275932	0.000360737	0.0285478	available	NA	NA
CIRBP	7163.33	0.278083	0.000366915	0.0286062	available	NA	NA
KDM3A	2815.33	0.298769	0.000367497	0.0286062	available	NA	NA
RBPJ	1476.55	0.303841	0.000371265	0.0287232	available	NA	NA
HSP90AA1	66708.2	0.188856	0.000396729	0.0305072	available	NA	NA
ZCCHC24	362.36	-0.406179	0.000407515	0.0311479	available	NA	NA
RPL41	5809.31	0.229876	0.000411295	0.0312486	available	NA	NA
CLNS1A	4280.77	-0.231566	0.000415916	0.0314115	available	NA	NA
XPR1	10120.6	0.24942	0.000429702	0.0321488	available	NA	NA
HMGCS1	4458.19	-0.231591	0.000430746	0.0321488	available	hsa-miR-501-3p	-0.239
GOPC	2802.14	0.321257	0.00043718	0.0324383	available	NA	NA
ZNF594	1162.33	0.324793	0.000441304	0.0325538	available	NA	NA
TCF19	1287.63	-0.328944	0.000448356	0.0328829	available	NA	NA
COL4A2	8115.27	-0.314288	0.000453387	0.0330608	available	NA	NA
FBXO32	251.941	0.409382	0.000456073	0.0330666	available	NA	NA
ESYT2	3000.47	0.245525	0.000469934	0.033878	available	NA	NA
LOC100507246	5376.24	0.27725	0.000472649	0.0338812	NA	NA	NA
ATAD2	5122.98	-0.230954	0.000503986	0.0359246	available	NA	NA
UBE2N	6791.51	-0.213119	0.000522574	0.0370415	available	hsa-miR-501-3p	-0.144
AKAP6	1856.26	0.298184	0.000531843	0.037489	available	NA	NA
CHRNA3	5629.22	0.268882	0.000572217	0.0395477	available	NA	NA
TJP1	3374.91	-0.231676	0.000573517	0.0395477	available	hsa-miR-501-3p	-0.068
B4GALT1	855.566	-0.399509	0.000572814	0.0395477	available	hsa-miR-501-3p	-0.096
WDR3	4409.35	-0.222079	0.00056496	0.0395477	available	hsa-miR-501-3p	-0.388
TK1	2171.3	-0.325942	0.000578767	0.0396111	available	NA	NA
ACTR2	12138.4	-0.229371	0.00058068	0.0396111	available	hsa-miR-501-3p	-0.206
CALR	17750.9	-0.283001	0.000622494	0.0422364	available	NA	NA
IGFBPL1	1686.27	0.337929	0.000640244	0.0432096	available	NA	NA
PCGF5	896.81	-0.345929	0.000662082	0.0444471	available	hsa-miR-501-3p	-0.162
KPNA4	3620.94	-0.233666	0.000676371	0.0451673	available	hsa-miR-501-3p	-0.363
TPM3	17380.2	-0.201279	0.000682468	0.0453359	available	NA	NA
TIMP2	23237.2	-0.232686	0.000698837	0.0459422	available	NA	NA
ZNF33A	2976.38	0.263306	0.000698677	0.0459422	available	hsa-miR-501-3p	-0.268
MCM7	22325.9	-0.190794	0.000713418	0.046659	available	NA	NA
SCARA3	977.26	-0.387961	0.000722173	0.0467496	available	NA	NA
ZHX1	2443.9	0.271581	0.000721933	0.0467496	available	NA	NA
CLIP3	3940.33	0.280794	0.000743672	0.047897	available	NA	NA
ARHGAP29	465.847	-0.370155	0.000761021	0.0480389	available	NA	NA
FANCA	1918.82	-0.261898	0.000760333	0.0480389	available	NA	NA
TMEM85	2434.41	-0.247612	0.000758139	0.0480389	NA	NA	NA
CSE1L	10058.1	-0.193064	0.000750802	0.0480389	available	hsa-miR-501-3p	-0.003
MXD4	2097	0.268318	0.000767496	0.0482079	available	NA	NA
FAM111B	1276.72	-0.299114	0.000793849	0.0496175	available	NA	NA
EMP2	1366.46	-0.293005	0.000798679	0.0496747	available	hsa-miR-501-3p	-0.086
NELF	4956.05	0.265488	0.000805401	0.0498484	NA	NA	NA
PCF11	2729.93	0.244789	0.000818805	0.0499471	available	NA	NA
ZFP14	1148.27	0.33074	0.000812703	0.0499471	available	hsa-miR-501-3p	-0.002
SEL1L	2879.26	0.248506	0.000816259	0.0499471	available	hsa-miR-501-3p	-0.121
Abbreviations: Adjusted P p-value adjusted by the Benjamini-Hochberg procedure for multiple testing correction, Gene gene symbols listed in the UCSC hg19 gtf file, which was downloaded from iGenome (http://support.illumina.com/sequencing/sequencing_software/igenome.html), log2 fold change the difference between hsa-miR-501-3p overexpression and scramble control. A positive value represents higher…

## Sheet: TS5
Table S5. Gene ontology enrichment analysis on the significantly downregulated genes in hsa-miR-501-3p overexpression in cultured cells.
ID	Term	Count	Genes	Nominal P	Adjusted P
GO:0006271	DNA strand elongation involved in DNA replication	7	MCM7, GINS4, PCNA, POLA2, MCM4, MCM5, FEN1	9.85e-08	8.91e-05
GO:0000082	G1/S transition of mitotic cell cycle	10	BCAT1, CDC6, MCM7, RRM2, PCNA, CDK6, POLA2, CDCA5, MCM4, MCM5	1.21e-06	0.000545
GO:0006270	DNA replication initiation	6	CDC6, MCM7, GINS4, POLA2, MCM4, MCM5	1.34e-06	0.000403
GO:0006260	DNA replication	9	RECQL4, CDC6, MCM7, RRM2, KIAA0101, POLA2, MCM4, MCM5, FEN1	3.84e-06	0.000868
GO:0000278	mitotic cell cycle	14	CDC6, GINS4, CDK6, AURKB, POLA2, MYBL2, MCM4, MCM5, MCM7, RRM2, PCNA, PAFAH1B1, CDCA5, FEN1	9.41e-06	0.0017
GO:1990440	positive regulation of transcription from RNA polymerase II promoter in response to endoplasmic reticulum stress	4	ATF4, ATF3, XBP1, HSPA5	7.04e-05	0.010553
GO:0070059	intrinsic apoptotic signaling pathway in response to endoplasmic reticulum stress	5	ATF4, XBP1, CHAC1, APAF1, PMAIP1	7.07e-05	0.009089
Abbreviations: Adjusted P p-value adjusted by the Benjamini-Hochberg procedure for multiple testing correction, Count the number of genes belonging to a Gene Ontology term, Gene genes belonging to a Gene Ontology term, ID Gene Ontology ID, Nominal P p-value without multiple testing correction, Term name of a biological process in a Gene Ontology category, GOTERM_BP_DIRECT Significantly enriched b…

## Sheet: TS6
Table S6. Gene ontology enrichment analysis on the significantly upregulated genes in hsa-miR-501-3p overexpression in cultured cells.
ID	Term	Count	Genes	Nominal P	Adjusted P
GO:0021942	radial glia guided migration of Purkinje cell	2	RBFOX2, SOCS7	0.024966	0.999996
GO:0007219	Notch signaling pathway	4	CNTN1, CCNC, RBPJ, SEL1L	0.030308	0.999516
GO:0045444	fat cell differentiation	3	SOCS7, CLIP3, GRK5	0.034109	0.996778
GO:0006351	transcription, DNA-templated	14	ZNF594, ZNF33A, ZNF566, ZFP14, ZHX1, CCNC, CNOT7, ZNF585A, MXD4, PNRC1, KDM3A, KAT6B, ZNF33B, KDM5B	0.036978	0.990648
GO:0031115	negative regulation of microtubule polymerization	2	SNCA, CLIP3	0.041267	0.98471
GO:0009791	post-embryonic development	3	TAPT1, PYGO2, KDM5B	0.049739	0.985266
GO:0016567	protein ubiquitination	5	WSB1, SOCS7, CCNC, FBXO32, KLHL24	0.066435	0.992335
GO:0044267	cellular protein metabolic process	8	RPL41, MCFD2, SNCA, TOMM20, EEF2, SEC62, MBTPS1, SEL1L	0.076843	0.992968
GO:0045807	positive regulation of endocytosis	2	SNCA, CLIP3	0.076969	0.987894
Abbreviations: Adjusted P p-value adjusted by the Benjamini-Hochberg procedure for multiple testing correction, Count the number of genes belonging to a Gene Ontology term, Gene genes belonging to a Gene Ontology term, ID Gene Ontology ID, Nominal P p-value without multiple testing correction, Term name of a biological process in a Gene Ontology category, GOTERM_BP_DIRECT No significantly enriche…
